# Supplementary material for: Genome Evolution in Three Species of Cactophilic Drosophila
Source: G3 (Bethesda). 2016 Aug 3;6(10):3097–105. doi: 10.1534/g3.116.033779 (PMC5068933; doi:10.1534/g3.116.033779)
Supplement: Supplemental Material [file supp_g3.116.033779_TableS3.xlsx]

## Sheet: Darizonae
Biological process
Term	Count	Genes (Dmel orthologs)	PValue	Fold Enrichment	Bonferroni	Benjamini	FDR
GO:0044265~cellular macromolecule catabolic process	6	FBGN0036512, FBGN0020257, FBGN0036735, FBGN0023143, FBGN0029763, FBGN0030600	0.0154226	3.99346	0.999681	0.999681	20.1432
GO:0019941~modification-dependent protein catabolic process	5	FBGN0036512, FBGN0020257, FBGN0023143, FBGN0029763, FBGN0030600	0.0243121	4.43061	0.999997	0.998296	29.9663
GO:0043632~modification-dependent macromolecule catabolic process	5	FBGN0036512, FBGN0020257, FBGN0023143, FBGN0029763, FBGN0030600	0.0247799	4.40455	0.999998	0.986866	30.4506
GO:0051603~proteolysis involved in cellular protein catabolic process	5	FBGN0036512, FBGN0020257, FBGN0023143, FBGN0029763, FBGN0030600	0.0313623	4.09166	1	0.98386	36.9438
GO:0044257~cellular protein catabolic process	5	FBGN0036512, FBGN0020257, FBGN0023143, FBGN0029763, FBGN0030600	0.0313623	4.09166	1	0.98386	36.9438
GO:0009057~macromolecule catabolic process	6	FBGN0036512, FBGN0020257, FBGN0036735, FBGN0023143, FBGN0029763, FBGN0030600	0.0341354	3.24378	1	0.972627	39.5066
GO:0030163~protein catabolic process	5	FBGN0036512, FBGN0020257, FBGN0023143, FBGN0029763, FBGN0030600	0.0413981	3.74387	1	0.974012	45.7663
Molecular function
Term	Count	Genes (Dmel orthologs)	PValue	Fold Enrichment	Bonferroni	Benjamini	FDR
GO:0017076~purine nucleotide binding	13	FBGN0003308, FBGN0260658, FBGN0004556, FBGN0038961, FBGN0034401, FBGN0004380, FBGN0002899, FBGN0004913, FBGN0034824, FBGN0023143, FBGN0033272, FBGN0052344, FBGN0031220	0.0316618	1.89234	0.993174	0.993174	32.0493
GO:0032555~purine ribonucleotide binding	12	FBGN0260658, FBGN0004556, FBGN0038961, FBGN0004380, FBGN0034401, FBGN0004913, FBGN0002899, FBGN0034824, FBGN0023143, FBGN0033272, FBGN0052344, FBGN0031220	0.0443257	1.87168	0.999113	0.970214	41.9858
GO:0032553~ribonucleotide binding	12	FBGN0260658, FBGN0004556, FBGN0038961, FBGN0004380, FBGN0034401, FBGN0004913, FBGN0002899, FBGN0034824, FBGN0023143, FBGN0033272, FBGN0052344, FBGN0031220	0.0443257	1.87168	0.999113	0.970214	41.9858
GO:0030554~adenyl nucleotide binding	11	FBGN0003308, FBGN0004556, FBGN0038961, FBGN0004380, FBGN0034401, FBGN0004913, FBGN0002899, FBGN0034824, FBGN0023143, FBGN0052344, FBGN0031220	0.0454316	1.95025	0.999259	0.90949	42.7869
GO:0001883~purine nucleoside binding	11	FBGN0003308, FBGN0004556, FBGN0038961, FBGN0004380, FBGN0034401, FBGN0004913, FBGN0002899, FBGN0034824, FBGN0023143, FBGN0052344, FBGN0031220	0.0470654	1.93831	0.999431	0.845583	43.9519
GO:0001882~nucleoside binding	11	FBGN0003308, FBGN0004556, FBGN0038961, FBGN0004380, FBGN0034401, FBGN0004913, FBGN0002899, FBGN0034824, FBGN0023143, FBGN0052344, FBGN0031220	0.0494202	1.92184	0.999613	0.7922	45.5928

## Sheet: Dmojavensis
Biological process
Term	Count	Genes (Dmel orthologs)	PValue	Fold Enrichment	Bonferroni	Benjamini	FDR
GO:0010629~negative regulation of gene expression	7	FBGN0033062, FBGN0020887, FBGN0037376, FBGN0005694, FBGN0005624, FBGN0010575, FBGN0051716	0.0026775	4.82283	0.755264	0.755264	3.81278
GO:0045449~regulation of transcription	12	FBGN0025455, FBGN0033540, FBGN0020887, FBGN0037376, FBGN0005694, FBGN0026441, FBGN0005624, FBGN0010575, FBGN0029711, FBGN0000535, FBGN0001324, FBGN0051716	0.00343582	2.64898	0.835839	0.594833	4.86776
GO:0016481~negative regulation of transcription	6	FBGN0020887, FBGN0037376, FBGN0005694, FBGN0005624, FBGN0010575, FBGN0051716	0.00546183	5.1124	0.943602	0.616509	7.6338
GO:0045934~negative regulation of nucleobase, nucleoside, nucleotide and nucleic acid metabolic process	6	FBGN0020887, FBGN0037376, FBGN0005694, FBGN0005624, FBGN0010575, FBGN0051716	0.00745008	4.74559	0.980276	0.625245	10.2753
GO:0051172~negative regulation of nitrogen compound metabolic process	6	FBGN0020887, FBGN0037376, FBGN0005694, FBGN0005624, FBGN0010575, FBGN0051716	0.00745008	4.74559	0.980276	0.625245	10.2753
GO:0010605~negative regulation of macromolecule metabolic process	7	FBGN0033062, FBGN0020887, FBGN0037376, FBGN0005694, FBGN0005624, FBGN0010575, FBGN0051716	0.00759087	3.89478	0.981692	0.550708	10.4597
GO:0010558~negative regulation of macromolecule biosynthetic process	6	FBGN0020887, FBGN0037376, FBGN0005694, FBGN0005624, FBGN0010575, FBGN0051716	0.0111276	4.3019	0.99719	0.624359	14.9767
GO:0031327~negative regulation of cellular biosynthetic process	6	FBGN0020887, FBGN0037376, FBGN0005694, FBGN0005624, FBGN0010575, FBGN0051716	0.0116849	4.25007	0.99791	0.585851	15.6689
GO:0009890~negative regulation of biosynthetic process	6	FBGN0020887, FBGN0037376, FBGN0005694, FBGN0005624, FBGN0010575, FBGN0051716	0.0116849	4.25007	0.99791	0.585851	15.6689
GO:0009451~RNA modification	3	FBGN0259937, FBGN0038861, FBGN0032016	0.0186078	13.9246	0.999948	0.708478	23.8404
GO:0045892~negative regulation of transcription, DNA-dependent	5	FBGN0020887, FBGN0037376, FBGN0005694, FBGN0005624, FBGN0010575	0.0194456	4.71598	0.999967	0.681936	24.7777
GO:0051253~negative regulation of RNA metabolic process	5	FBGN0020887, FBGN0037376, FBGN0005694, FBGN0005624, FBGN0010575	0.0215654	4.56937	0.999989	0.681639	27.1015
GO:0043414~biopolymer methylation	3	FBGN0020887, FBGN0038861, FBGN0032016	0.0234885	12.3054	0.999996	0.678391	29.1516
GO:0032259~methylation	3	FBGN0020887, FBGN0038861, FBGN0032016	0.0346191	9.98365	1	0.785924	40.0011
GO:0006350~transcription	7	FBGN0025455, FBGN0033540, FBGN0020887, FBGN0005694, FBGN0026441, FBGN0029711, FBGN0001324	0.0395513	2.68986	1	0.804014	44.2956
GO:0006355~regulation of transcription, DNA-dependent	8	FBGN0020887, FBGN0037376, FBGN0005694, FBGN0026441, FBGN0005624, FBGN0010575, FBGN0000535, FBGN0001324	0.0494497	2.30559	1	0.850698	52.0646
Molecular function
Term	Count	Genes (Dmel orthologs)	PValue	Fold Enrichment	Bonferroni	Benjamini	FDR
GO:0008270~zinc ion binding	14	FBGN0030266, FBGN0005585, FBGN0027599, FBGN0051716, FBGN0035481, FBGN0020887, FBGN0005694, FBGN0005624, FBGN0028471, FBGN0010575, FBGN0037897, FBGN0030240, FBGN0039078, FBGN0031023	0.00360768	2.34876	0.383874	0.383874	4.14334
GO:0008234~cysteine-type peptidase activity	4	FBGN0016756, FBGN0023545, FBGN0030521, FBGN0030038	0.00586038	10.5926	0.545065	0.325511	6.65025
GO:0046914~transition metal ion binding	15	FBGN0030266, FBGN0036144, FBGN0005585, FBGN0027599, FBGN0051716, FBGN0035481, FBGN0020887, FBGN0005694, FBGN0005624, FBGN0028471, FBGN0010575, FBGN0037897, FBGN0030240, FBGN0039078, FBGN0031023	0.0150056	1.90691	0.868136	0.491011	16.2238
GO:0004197~cysteine-type endopeptidase activity	3	FBGN0023545, FBGN0030521, FBGN0030038	0.0166846	14.754	0.895084	0.430872	17.8806
GO:0046872~metal ion binding	16	FBGN0030266, FBGN0036144, FBGN0005585, FBGN0027599, FBGN0051716, FBGN0035481, FBGN0020887, FBGN0005694, FBGN0005624, FBGN0028471, FBGN0010575, FBGN0037897, FBGN0000535, FBGN0030240, FBGN0039078, FBGN0031023	0.0477836	1.60308	0.998586	0.730775	43.6323

## Sheet: Dnavojoa
Biological process
Term	Count	Genes (Dmel orthologs)	PValue	Fold Enrichment	Bonferroni	Benjamini	FDR
GO:0006350~transcription	28	FBGN0002733, FBGN0250850, FBGN0003866, FBGN0028979, FBGN0038872, FBGN0260401, FBGN0030505, FBGN0001077, FBGN0002552, FBGN0037540, FBGN0000320, FBGN0016977, FBGN0001341, FBGN0032816, FBGN0011236, FBGN0037659, FBGN0000591, FBGN0002985, FBGN0082831, FBGN0016081, FBGN0041092, FBGN0003964, FBGN0000283, FBGN0037262, FBGN0003900, FBGN0002633, FBGN0028982, FBGN0002775	0.0059764	1.72304	0.999805	0.999805	9.42391
GO:0006030~chitin metabolic process	11	FBGN0034030, FBGN0036232, FBGN0031097, FBGN0001321, FBGN0035931, FBGN0045063, FBGN0036363, FBGN0040601, FBGN0064237, FBGN0085455, FBGN0036226	0.00682658	2.72545	0.999942	0.992408	10.6947
GO:0010033~response to organic substance	11	FBGN0037327, FBGN0250850, FBGN0026722, FBGN0003380, FBGN0026575, FBGN0039016, FBGN0003964, FBGN0040372, FBGN0001123, FBGN0004861, FBGN0087035	0.0108192	2.54673	1	0.994299	16.4415
GO:0003006~reproductive developmental process	29	FBGN0002780, FBGN0040298, FBGN0000307, FBGN0001077, FBGN0004861, FBGN0004110, FBGN0004811, FBGN0015600, FBGN0020381, FBGN0041087, FBGN0003392, FBGN0003977, FBGN0040294, FBGN0000810, FBGN0023509, FBGN0000320, FBGN0035089, FBGN0000360, FBGN0002842, FBGN0011236, FBGN0002926, FBGN0087035, FBGN0000014, FBGN0041092, FBGN0026181, FBGN0039016, FBGN0003964, FBGN0004170, FBGN0011232	0.0114762	1.61882	1	0.983625	17.3531
GO:0016441~posttranscriptional gene silencing	6	FBGN0033686, FBGN0026722, FBGN0039016, FBGN0019890, FBGN0087035, FBGN0020261	0.0126257	4.23683	1	0.97325	18.9259
GO:0035194~posttranscriptional gene silencing by RNA	6	FBGN0033686, FBGN0026722, FBGN0039016, FBGN0019890, FBGN0087035, FBGN0020261	0.0126257	4.23683	1	0.97325	18.9259
GO:0007265~Ras protein signal transduction	5	FBGN0035089, FBGN0259212, FBGN0026181, FBGN0015402, FBGN0032633	0.0140251	5.23066	1	0.965075	20.8025
GO:0034470~ncRNA processing	9	FBGN0030063, FBGN0034351, FBGN0026722, FBGN0032430, FBGN0039016, FBGN0026702, FBGN0038471, FBGN0032051, FBGN0023527	0.0156104	2.76315	1	0.959355	22.8791
GO:0030182~neuron differentiation	24	FBGN0041604, FBGN0004583, FBGN0016977, FBGN0029157, FBGN0013726, FBGN0033179, FBGN0004861, FBGN0003435, FBGN0003295, FBGN0000723, FBGN0000591, FBGN0046704, FBGN0024245, FBGN0003380, FBGN0016081, FBGN0003964, FBGN0040294, FBGN0043362, FBGN0004108, FBGN0030276, FBGN0002633, FBGN0000320, FBGN0004177, FBGN0010415	0.0178207	1.65744	1	0.959358	25.6892
GO:0031047~gene silencing by RNA	6	FBGN0033686, FBGN0026722, FBGN0039016, FBGN0019890, FBGN0087035, FBGN0020261	0.0203411	3.76607	1	0.961376	28.776
GO:0048666~neuron development	21	FBGN0041604, FBGN0016977, FBGN0029157, FBGN0013726, FBGN0033179, FBGN0004861, FBGN0003435, FBGN0000723, FBGN0000591, FBGN0046704, FBGN0024245, FBGN0003380, FBGN0016081, FBGN0003964, FBGN0040294, FBGN0043362, FBGN0004108, FBGN0030276, FBGN0002633, FBGN0000320, FBGN0010415	0.0206939	1.70938	1	0.949198	29.1983
GO:0007350~blastoderm segmentation	15	FBGN0041604, FBGN0035089, FBGN0001321, FBGN0028979, FBGN0003866, FBGN0001077, FBGN0087035, FBGN0000014, FBGN0002985, FBGN0039016, FBGN0040294, FBGN0015402, FBGN0000810, FBGN0002552, FBGN0037262	0.022012	1.9435	1	0.944056	30.7556
GO:0007346~regulation of mitotic cell cycle	9	FBGN0031696, FBGN0261278, FBGN0004583, FBGN0004170, FBGN0040298, FBGN0035294, FBGN0039403, FBGN0002044, FBGN0031107	0.0220566	2.59398	1	0.929246	30.8078
GO:0006928~cell motion	19	FBGN0041604, FBGN0016977, FBGN0001077, FBGN0004110, FBGN0003435, FBGN0003295, FBGN0041087, FBGN0000723, FBGN0000014, FBGN0046704, FBGN0024245, FBGN0003392, FBGN0029667, FBGN0041092, FBGN0003964, FBGN0003977, FBGN0004108, FBGN0000320, FBGN0010415	0.0221748	1.75956	1	0.914398	30.9456
GO:0042461~photoreceptor cell development	7	FBGN0000723, FBGN0046704, FBGN0016081, FBGN0040294, FBGN0013726, FBGN0033179, FBGN0000320	0.0230788	3.13839	1	0.907136	31.9923
GO:0007034~vacuolar transport	4	FBGN0051072, FBGN0011232, FBGN0043362, FBGN0033194	0.0239319	6.27679	1	0.899859	32.9663
GO:0007280~pole cell migration	4	FBGN0041087, FBGN0000014, FBGN0000320, FBGN0004110	0.0276947	5.94643	1	0.918027	37.1082
GO:0044265~cellular macromolecule catabolic process	15	FBGN0043458, FBGN0031187, FBGN0031773, FBGN0036813, FBGN0032956, FBGN0040063, FBGN0034989, FBGN0031107, FBGN0020261, FBGN0028467, FBGN0037296, FBGN0039234, FBGN0019890, FBGN0024997, FBGN0035455	0.0278895	1.88304	1	0.906614	37.3159
GO:0030707~ovarian follicle cell development	14	FBGN0035089, FBGN0000360, FBGN0000307, FBGN0002926, FBGN0004861, FBGN0004811, FBGN0015600, FBGN0003392, FBGN0041092, FBGN0003977, FBGN0003964, FBGN0000810, FBGN0023509, FBGN0000320	0.028221	1.93842	1	0.896305	37.668
GO:0051603~proteolysis involved in cellular protein catabolic process	13	FBGN0028467, FBGN0031187, FBGN0043458, FBGN0031773, FBGN0039234, FBGN0037296, FBGN0036813, FBGN0032956, FBGN0024997, FBGN0040063, FBGN0034989, FBGN0031107, FBGN0035455	0.0282805	2.00651	1	0.883703	37.731
GO:0044257~cellular protein catabolic process	13	FBGN0028467, FBGN0031187, FBGN0043458, FBGN0031773, FBGN0039234, FBGN0037296, FBGN0036813, FBGN0032956, FBGN0024997, FBGN0040063, FBGN0034989, FBGN0031107, FBGN0035455	0.0282805	2.00651	1	0.883703	37.731
GO:0006022~aminoglycan metabolic process	11	FBGN0034030, FBGN0036232, FBGN0031097, FBGN0001321, FBGN0035931, FBGN0045063, FBGN0036363, FBGN0040601, FBGN0064237, FBGN0085455, FBGN0036226	0.0283468	2.18804	1	0.871122	37.8011
GO:0048610~reproductive cellular process	27	FBGN0002780, FBGN0040298, FBGN0000307, FBGN0001077, FBGN0004861, FBGN0004110, FBGN0004811, FBGN0015600, FBGN0020381, FBGN0041087, FBGN0003392, FBGN0040294, FBGN0003977, FBGN0000810, FBGN0023509, FBGN0000320, FBGN0035089, FBGN0000360, FBGN0002842, FBGN0002926, FBGN0087035, FBGN0000014, FBGN0041092, FBGN0026181, FBGN0039016, FBGN0003964, FBGN0011232	0.0294472	1.52526	1	0.86843	38.9541
GO:0007506~gonadal mesoderm development	3	FBGN0000014, FBGN0001077, FBGN0004110	0.0301671	10.5921	1	0.862493	39.6974
GO:0009791~post-embryonic development	24	FBGN0041604, FBGN0016977, FBGN0039257, FBGN0250850, FBGN0003866, FBGN0040372, FBGN0004959, FBGN0004861, FBGN0082585, FBGN0087035, FBGN0038947, FBGN0000591, FBGN0002985, FBGN0027932, FBGN0003319, FBGN0033649, FBGN0016081, FBGN0026181, FBGN0003964, FBGN0015402, FBGN0001123, FBGN0029943, FBGN0030343, FBGN0000320	0.0327031	1.56197	1	0.872551	42.249
GO:0009880~embryonic pattern specification	15	FBGN0041604, FBGN0035089, FBGN0001321, FBGN0028979, FBGN0003866, FBGN0001077, FBGN0087035, FBGN0000014, FBGN0002985, FBGN0039016, FBGN0040294, FBGN0015402, FBGN0000810, FBGN0002552, FBGN0037262	0.0338298	1.83413	1	0.870413	43.3498
GO:0009057~macromolecule catabolic process	17	FBGN0043458, FBGN0031187, FBGN0031773, FBGN0036813, FBGN0032956, FBGN0040063, FBGN0034989, FBGN0031107, FBGN0064237, FBGN0020261, FBGN0028467, FBGN0039234, FBGN0037296, FBGN0019890, FBGN0024997, FBGN0045063, FBGN0035455	0.0358608	1.73348	1	0.875272	45.2844
GO:0046530~photoreceptor cell differentiation	10	FBGN0003295, FBGN0000723, FBGN0004583, FBGN0046704, FBGN0016081, FBGN0040294, FBGN0013726, FBGN0033179, FBGN0000320, FBGN0004177	0.0368038	2.20668	1	0.871931	46.1614
GO:0045137~development of primary sexual characteristics	5	FBGN0000014, FBGN0011236, FBGN0001077, FBGN0000320, FBGN0004110	0.0368178	3.92299	1	0.861908	46.1743
GO:0010629~negative regulation of gene expression	16	FBGN0033686, FBGN0026722, FBGN0002733, FBGN0003866, FBGN0003732, FBGN0038872, FBGN0004861, FBGN0087035, FBGN0004110, FBGN0020261, FBGN0000591, FBGN0002985, FBGN0003964, FBGN0039016, FBGN0019890, FBGN0023509	0.0370477	1.76535	1	0.85358	46.3861
GO:0042051~compound eye photoreceptor development	6	FBGN0046704, FBGN0016081, FBGN0040294, FBGN0013726, FBGN0033179, FBGN0000320	0.0381299	3.19761	1	0.851961	47.3724
GO:0051336~regulation of hydrolase activity	7	FBGN0038855, FBGN0032632, FBGN0028509, FBGN0035073, FBGN0031550, FBGN0005198, FBGN0261261	0.038621	2.78477	1	0.846009	47.8143
GO:0016055~Wnt receptor signaling pathway	7	FBGN0041604, FBGN0024245, FBGN0016977, FBGN0016081, FBGN0003866, FBGN0002552, FBGN0004177	0.038621	2.78477	1	0.846009	47.8143
GO:0006357~regulation of transcription from RNA polymerase II promoter	13	FBGN0000591, FBGN0002985, FBGN0002733, FBGN0003866, FBGN0004170, FBGN0038872, FBGN0023509, FBGN0002552, FBGN0037262, FBGN0003900, FBGN0002633, FBGN0001077, FBGN0028982	0.0388458	1.91246	1	0.838178	48.0154
GO:0042462~eye photoreceptor cell development	6	FBGN0046704, FBGN0016081, FBGN0040294, FBGN0013726, FBGN0033179, FBGN0000320	0.0408581	3.13839	1	0.843965	49.7836
GO:0007365~periodic partitioning	6	FBGN0041604, FBGN0002985, FBGN0039016, FBGN0002552, FBGN0001077, FBGN0087035	0.0408581	3.13839	1	0.843965	49.7836
GO:0007498~mesoderm development	8	FBGN0000014, FBGN0000591, FBGN0033649, FBGN0003900, FBGN0001077, FBGN0038292, FBGN0000320, FBGN0004110	0.0412398	2.48313	1	0.837743	50.1126
GO:0035282~segmentation	16	FBGN0041604, FBGN0035089, FBGN0016977, FBGN0001321, FBGN0003866, FBGN0028979, FBGN0001077, FBGN0087035, FBGN0000014, FBGN0002985, FBGN0039016, FBGN0040294, FBGN0015402, FBGN0000810, FBGN0002552, FBGN0037262	0.041548	1.73819	1	0.831119	50.3768
GO:0001751~compound eye photoreceptor cell differentiation	9	FBGN0003295, FBGN0004583, FBGN0046704, FBGN0016081, FBGN0040294, FBGN0013726, FBGN0033179, FBGN0000320, FBGN0004177	0.0420396	2.29018	1	0.825988	50.7954
GO:0008354~germ cell migration	5	FBGN0041087, FBGN0000014, FBGN0001077, FBGN0000320, FBGN0004110	0.0437034	3.71652	1	0.829474	52.1877
GO:0012501~programmed cell death	11	FBGN0041087, FBGN0020381, FBGN0000014, FBGN0003656, FBGN0027932, FBGN0003964, FBGN0031550, FBGN0029943, FBGN0022213, FBGN0013726, FBGN0087035	0.0438772	2.03073	1	0.822371	52.331
GO:0005976~polysaccharide metabolic process	11	FBGN0034030, FBGN0036232, FBGN0031097, FBGN0001321, FBGN0035931, FBGN0045063, FBGN0036363, FBGN0040601, FBGN0064237, FBGN0085455, FBGN0036226	0.0438772	2.03073	1	0.822371	52.331
GO:0048749~compound eye development	18	FBGN0041604, FBGN0004583, FBGN0002733, FBGN0259212, FBGN0003866, FBGN0029157, FBGN0013726, FBGN0033179, FBGN0003295, FBGN0000591, FBGN0046704, FBGN0016081, FBGN0026181, FBGN0040294, FBGN0043362, FBGN0002633, FBGN0000320, FBGN0004177	0.0446354	1.65071	1	0.819556	52.9513
GO:0048545~response to steroid hormone stimulus	4	FBGN0250850, FBGN0003964, FBGN0040372, FBGN0004861	0.0456729	4.91227	1	0.818796	53.7879
GO:0035075~response to ecdysone	4	FBGN0250850, FBGN0003964, FBGN0040372, FBGN0004861	0.0456729	4.91227	1	0.818796	53.7879
GO:0007501~mesodermal cell fate specification	3	FBGN0000014, FBGN0003900, FBGN0004110	0.0462867	8.47367	1	0.815175	54.2762
GO:0022612~gland morphogenesis	9	FBGN0024245, FBGN0027932, FBGN0003392, FBGN0003964, FBGN0003900, FBGN0029943, FBGN0000320, FBGN0087035, FBGN0004110	0.0479475	2.22991	1	0.818726	55.5734
GO:0007435~salivary gland morphogenesis	9	FBGN0024245, FBGN0027932, FBGN0003392, FBGN0003964, FBGN0003900, FBGN0029943, FBGN0000320, FBGN0087035, FBGN0004110	0.0479475	2.22991	1	0.818726	55.5734
Molecular function
Term	Count	Genes (Dmel orthologs)	PValue	Fold Enrichment	Bonferroni	Benjamini	FDR
GO:0004540~ribonuclease activity	7	FBGN0026722, FBGN0035111, FBGN0039016, FBGN0026702, FBGN0039183, FBGN0087035, FBGN0020261	0.00544174	4.25568	0.929097	0.929097	7.52582
GO:0008047~enzyme activator activity	10	FBGN0028496, FBGN0020381, FBGN0038855, FBGN0039466, FBGN0028509, FBGN0035073, FBGN0030808, FBGN0030893, FBGN0005198, FBGN0261261	0.00659035	2.93956	0.959518	0.798798	9.04542
GO:0005096~GTPase activator activity	8	FBGN0038855, FBGN0039466, FBGN0028509, FBGN0035073, FBGN0030808, FBGN0030893, FBGN0005198, FBGN0261261	0.0185122	2.93151	0.999884	0.95124	23.5038
GO:0004518~nuclease activity	9	FBGN0026722, FBGN0035111, FBGN0039016, FBGN0026702, FBGN0037857, FBGN0002622, FBGN0039183, FBGN0087035, FBGN0020261	0.024911	2.53421	0.999995	0.953052	30.3521
GO:0019899~enzyme binding	7	FBGN0026181, FBGN0032956, FBGN0005198, FBGN0010905, FBGN0013726, FBGN0015600, FBGN0030230	0.0356136	2.83712	1	0.970327	40.546
GO:0016879~ligase activity, forming carbon-nitrogen bonds	11	FBGN0028467, FBGN0043458, FBGN0032997, FBGN0000053, FBGN0024997, FBGN0034989, FBGN0020513, FBGN0031107, FBGN0035455, FBGN0030823, FBGN0033225	0.0359389	2.10179	1	0.948106	40.833
GO:0004519~endonuclease activity	6	FBGN0026722, FBGN0039016, FBGN0026702, FBGN0037857, FBGN0002622, FBGN0087035	0.0374702	3.21	1	0.929069	42.1664
GO:0030695~GTPase regulator activity	11	FBGN0038855, FBGN0039466, FBGN0028509, FBGN0053288, FBGN0035073, FBGN0030808, FBGN0030893, FBGN0005198, FBGN0031107, FBGN0261261, FBGN0030230	0.0390314	2.07218	1	0.910516	43.497
GO:0004674~protein serine/threonine kinase activity	14	FBGN0261278, FBGN0031696, FBGN0035089, FBGN0037327, FBGN0052666, FBGN0026181, FBGN0015402, FBGN0259712, FBGN0259168, FBGN0030697, FBGN0040298, FBGN0025702, FBGN0037093, FBGN0027569	0.0397707	1.84483	1	0.887745	44.1171
GO:0060589~nucleoside-triphosphatase regulator activity	11	FBGN0038855, FBGN0039466, FBGN0028509, FBGN0053288, FBGN0035073, FBGN0030808, FBGN0030893, FBGN0005198, FBGN0031107, FBGN0261261, FBGN0030230	0.0440071	2.02931	1	0.887267	47.5501
GO:0016702~oxidoreductase activity, acting on single donors with incorporation of molecular oxygen, incorporation of two atoms of oxygen	5	FBGN0042182, FBGN0052068, FBGN0037659, FBGN0039784, FBGN0040211	0.0475239	3.61486	1	0.883142	50.2499

## Sheet: Dari-Dmoj
Biological process
Term	Count	Genes (Dmel orthologs)	PValue	Fold Enrichment	Bonferroni	Benjamini	FDR
GO:0009152~purine ribonucleotide biosynthetic process	3	FBGN0000239, FBGN0034133, FBGN0038173	0.0267308	11.1162	0.999557	0.999557	30.1788
GO:0009150~purine ribonucleotide metabolic process	3	FBGN0000239, FBGN0034133, FBGN0038173	0.0292097	10.5968	0.999786	0.985366	32.5001
GO:0009260~ribonucleotide biosynthetic process	3	FBGN0000239, FBGN0034133, FBGN0038173	0.0292097	10.5968	0.999786	0.985366	32.5001
GO:0009259~ribonucleotide metabolic process	3	FBGN0000239, FBGN0034133, FBGN0038173	0.0317781	10.1237	0.999899	0.953483	34.8298
GO:0006164~purine nucleotide biosynthetic process	3	FBGN0000239, FBGN0034133, FBGN0038173	0.0388576	9.07086	0.999988	0.940622	40.8721
GO:0006163~purine nucleotide metabolic process	3	FBGN0000239, FBGN0034133, FBGN0038173	0.0417285	8.72198	0.999995	0.911926	43.1714
GO:0009167~purine ribonucleoside monophosphate metabolic process	2	FBGN0000239, FBGN0038173	0.0420261	44.465	0.999995	0.869893	43.4049
GO:0009126~purine nucleoside monophosphate metabolic process	2	FBGN0000239, FBGN0038173	0.0420261	44.465	0.999995	0.869893	43.4049
GO:0009127~purine nucleoside monophosphate biosynthetic process	2	FBGN0000239, FBGN0038173	0.0420261	44.465	0.999995	0.869893	43.4049
GO:0009168~purine ribonucleoside monophosphate biosynthetic process	2	FBGN0000239, FBGN0038173	0.0420261	44.465	0.999995	0.869893	43.4049
Molecular function
Term	Count	Genes (Dmel orthologs)	PValue	Fold Enrichment	Bonferroni	Benjamini	FDR
GO:0019904~protein domain specific binding	2	FBGN0003944, FBGN0259228	0.0717805	25.7078	0.999324	0.999324	56.1156
